# Supplementary material for: Rapid and on-site wireless immunoassay of respiratory virus aerosols via hydrogel-modulated resonators
Source: Nat Commun. 2024 May 13;15:4035. doi: 10.1038/s41467-024-48294-1 (PMC11091083; doi:10.1038/s41467-024-48294-1)
Supplement: Supplementary file 5 — Source data [file 41467_2024_48294_MOESM5_ESM.xlsx]

## Sheet: Figure 2c
	0.1	0.15	0.2
Sensor 1	53.3467	12.4061	7.07232
Sensor 2	52.0816	9.54265	4.76313
Sensor 3	50.6787	13.0672	7.63597

## Sheet: Figure 2d
	1 ng/mL	2 ng/mL	3 ng/mL	4 ng/mL	5 ng/mL
Sensor 1	7.83412	13.9822	24.6314	53.3467	31.6114
Sensor 2	6.65968	14.0056	28.7994	52.0816	34.6678
Sensor 3	9.38744	11.3342	28.9947	50.6787	39.5678

## Sheet: Figure 2f
In solution							In aerosols
C (pg/mL)	Sensor 1	Sensor 2	Sensor 3	Mean	STD		C (pg/L)	Sensor 1	Sensor 2	Sensor 3	Mean	STD
0.0001	0.33143	0.9178	3.84435	1.69786	1.88189		7.14286e-07	0.34506	1.0701	0.46622	0.62713	0.38838
0.001	3.81059	3.55934	2.33905	3.23633	0.78716		7.14286e-06	1.11974	0.47368	0.63125	0.74155	0.33686
0.01	6.516	4.70778	5.72859	5.65079	0.90662		7.14286e-05	5.44053	8.13662	6.8167	6.79795	1.34814
0.1	11.5301	11.7533	10.9202	11.4012	0.43126		0.000714286	8.82776	11.2119	11.8484	10.6294	1.59236
1	21.6628	22.8936	19.1654	21.2406	1.89958		0.07143	13.4641	14.1204	16.1117	14.5654	1.37875
10	34.0079	31.5653	28.0846	31.2193	2.97674		7.14286	24.1291	22.8763	23.22	23.4084	0.64733
100	36.7936	36.5666	38.6196	37.3266	1.12553		714.286	27.1127	27.4455	30.2365	28.2649	1.71555
1000	46.2386	45.29	44.2593	45.2626	0.98997		71428.6	30.0588	31.5715	28.1342	29.9215	1.72276
10000	53.3467	52.0816	50.6787	52.0356	1.33459
100000	50.224	49.8233	54.4943	51.5139	2.58893
1000000	53.8935	49.8471	53.5468	52.4292	2.24279

## Sheet: Figure 3a
Frequency(Hz)	Forward	backward	Left	Right	Top
1000000	-0.38	-0.395	-0.28	-0.252	-0.77
2032024	-0.38	-0.395	-0.28	-0.256	-0.76
3064048	-0.38	-0.395	-0.28	-0.256	-0.76
4096072	-0.38	-0.395	-0.284	-0.256	-0.76
5128096	-0.38	-0.395	-0.284	-0.26	-0.76
6160120	-0.38	-0.395	-0.284	-0.26	-0.76
7192144	-0.38	-0.395	-0.288	-0.264	-0.76
8224168	-0.38	-0.395	-0.284	-0.264	-0.76
9256192	-0.38	-0.395	-0.284	-0.264	-0.75
10288200	-0.38	-0.395	-0.292	-0.268	-0.76
11320200	-0.38	-0.395	-0.288	-0.272	-0.76
12352300	-0.38	-0.4	-0.292	-0.268	-0.76
13384300	-0.38	-0.395	-0.288	-0.272	-0.76
14416300	-0.38	-0.4	-0.292	-0.272	-0.76
15448300	-0.38	-0.4	-0.292	-0.272	-0.75
16480400	-0.38	-0.4	-0.292	-0.276	-0.75
17512400	-0.38	-0.405	-0.292	-0.272	-0.75
18544400	-0.38	-0.405	-0.292	-0.28	-0.76
19576400	-0.38	-0.405	-0.292	-0.28	-0.76
20608500	-0.375	-0.405	-0.296	-0.28	-0.75
21640500	-0.38	-0.405	-0.296	-0.284	-0.76
22672500	-0.38	-0.41	-0.3	-0.284	-0.76
23704500	-0.38	-0.41	-0.296	-0.288	-0.76
24736600	-0.38	-0.41	-0.296	-0.288	-0.76
25768600	-0.38	-0.41	-0.296	-0.288	-0.76
26800600	-0.38	-0.41	-0.3	-0.292	-0.76
27832600	-0.375	-0.41	-0.3	-0.288	-0.75
28864600	-0.38	-0.41	-0.3	-0.292	-0.75
29896700	-0.375	-0.41	-0.3	-0.292	-0.76
30928700	-0.375	-0.415	-0.3	-0.296	-0.76
31960700	-0.375	-0.41	-0.304	-0.3	-0.76
32992700	-0.375	-0.42	-0.304	-0.296	-0.75
34024800	-0.38	-0.415	-0.3	-0.3	-0.76
35056800	-0.375	-0.42	-0.3	-0.3	-0.76
36088800	-0.375	-0.42	-0.304	-0.296	-0.76
37120800	-0.375	-0.42	-0.3	-0.308	-0.76
38152900	-0.375	-0.42	-0.308	-0.3	-0.76
39184900	-0.375	-0.42	-0.308	-0.304	-0.75
40216900	-0.375	-0.425	-0.304	-0.308	-0.76
41248900	-0.375	-0.42	-0.308	-0.304	-0.75
42281000	-0.37	-0.425	-0.304	-0.308	-0.76
43313000	-0.37	-0.42	-0.308	-0.308	-0.75
44345000	-0.375	-0.425	-0.308	-0.308	-0.75
45377000	-0.37	-0.425	-0.308	-0.312	-0.74
46409100	-0.375	-0.425	-0.308	-0.312	-0.75
47441100	-0.37	-0.425	-0.308	-0.312	-0.75
48473100	-0.37	-0.425	-0.308	-0.316	-0.75
49505100	-0.375	-0.425	-0.312	-0.316	-0.75
50537200	-0.37	-0.43	-0.308	-0.316	-0.75
51569200	-0.37	-0.43	-0.312	-0.316	-0.75
52601200	-0.37	-0.425	-0.308	-0.32	-0.75
53633200	-0.365	-0.43	-0.308	-0.32	-0.74
54665200	-0.37	-0.425	-0.312	-0.32	-0.75
55697300	-0.36	-0.43	-0.308	-0.32	-0.74
56729300	-0.37	-0.43	-0.312	-0.324	-0.74
57761300	-0.37	-0.425	-0.308	-0.324	-0.75
58793300	-0.37	-0.43	-0.312	-0.324	-0.74
59825400	-0.37	-0.425	-0.312	-0.324	-0.74
60857400	-0.37	-0.43	-0.312	-0.328	-0.75
61889400	-0.365	-0.425	-0.312	-0.328	-0.74
62921400	-0.37	-0.43	-0.308	-0.332	-0.74
63953500	-0.365	-0.43	-0.312	-0.328	-0.74
64985500	-0.365	-0.425	-0.312	-0.328	-0.74
66017500	-0.37	-0.43	-0.312	-0.332	-0.74
67049500	-0.365	-0.43	-0.312	-0.332	-0.73
68081600	-0.365	-0.43	-0.312	-0.336	-0.74
69113600	-0.365	-0.43	-0.316	-0.332	-0.74
70145600	-0.37	-0.425	-0.308	-0.332	-0.73
71177600	-0.365	-0.43	-0.308	-0.336	-0.74
72209700	-0.365	-0.43	-0.312	-0.336	-0.74
73241700	-0.365	-0.43	-0.312	-0.336	-0.74
74273700	-0.36	-0.43	-0.312	-0.332	-0.74
75305700	-0.365	-0.43	-0.312	-0.336	-0.74
76337800	-0.36	-0.43	-0.312	-0.336	-0.73
77369800	-0.36	-0.425	-0.312	-0.34	-0.74
78401800	-0.365	-0.425	-0.316	-0.34	-0.73
79433800	-0.36	-0.43	-0.312	-0.34	-0.73
80465800	-0.36	-0.425	-0.312	-0.344	-0.74
81497900	-0.36	-0.425	-0.312	-0.344	-0.73
82529900	-0.36	-0.43	-0.312	-0.34	-0.72
83561900	-0.36	-0.425	-0.312	-0.344	-0.73
84593900	-0.36	-0.43	-0.316	-0.344	-0.73
85626000	-0.36	-0.43	-0.312	-0.344	-0.73
86658000	-0.36	-0.425	-0.312	-0.344	-0.72
87690000	-0.36	-0.425	-0.316	-0.344	-0.73
88722000	-0.36	-0.425	-0.312	-0.348	-0.73
89754100	-0.355	-0.425	-0.312	-0.344	-0.73
90786100	-0.355	-0.425	-0.312	-0.348	-0.73
91818100	-0.36	-0.425	-0.312	-0.348	-0.73
92850100	-0.355	-0.425	-0.316	-0.348	-0.73
93882200	-0.36	-0.425	-0.312	-0.352	-0.72
94914200	-0.355	-0.425	-0.312	-0.348	-0.73
95946200	-0.355	-0.425	-0.316	-0.348	-0.73
96978200	-0.36	-0.425	-0.312	-0.348	-0.73
98010300	-0.355	-0.425	-0.312	-0.348	-0.72
99042300	-0.36	-0.42	-0.316	-0.348	-0.72
100074000	-0.35	-0.425	-0.312	-0.352	-0.72
101106000	-0.355	-0.425	-0.316	-0.352	-0.71
102138000	-0.355	-0.42	-0.316	-0.352	-0.72
103170000	-0.355	-0.425	-0.316	-0.352	-0.72
104202000	-0.355	-0.42	-0.316	-0.352	-0.72
105234000	-0.35	-0.425	-0.316	-0.352	-0.73
106266000	-0.36	-0.425	-0.316	-0.352	-0.72
107298000	-0.35	-0.42	-0.316	-0.356	-0.72
108330000	-0.355	-0.425	-0.316	-0.352	-0.73
109363000	-0.355	-0.42	-0.316	-0.352	-0.72
110395000	-0.35	-0.425	-0.312	-0.352	-0.73
111427000	-0.355	-0.425	-0.32	-0.356	-0.71
112459000	-0.35	-0.42	-0.316	-0.356	-0.72
113491000	-0.35	-0.42	-0.316	-0.352	-0.72
114523000	-0.355	-0.42	-0.316	-0.356	-0.72
115555000	-0.35	-0.42	-0.316	-0.356	-0.72
116587000	-0.355	-0.42	-0.316	-0.356	-0.71
117619000	-0.355	-0.425	-0.316	-0.36	-0.73
118651000	-0.35	-0.42	-0.316	-0.356	-0.72
119683000	-0.35	-0.42	-0.316	-0.36	-0.72
120715000	-0.355	-0.425	-0.316	-0.356	-0.71
121747000	-0.355	-0.42	-0.32	-0.356	-0.72
122779000	-0.35	-0.425	-0.316	-0.36	-0.72
123811000	-0.355	-0.42	-0.316	-0.36	-0.72
124843000	-0.355	-0.415	-0.316	-0.356	-0.73
125875000	-0.355	-0.425	-0.32	-0.356	-0.72
126907000	-0.36	-0.42	-0.316	-0.36	-0.72
127939000	-0.355	-0.42	-0.32	-0.356	-0.72
128971000	-0.36	-0.42	-0.32	-0.36	-0.72
130003000	-0.355	-0.42	-0.316	-0.36	-0.73
131035000	-0.355	-0.42	-0.32	-0.36	-0.72
132067000	-0.36	-0.42	-0.32	-0.36	-0.73
133099000	-0.36	-0.42	-0.32	-0.364	-0.73
134131000	-0.365	-0.42	-0.324	-0.36	-0.72
135163000	-0.36	-0.42	-0.324	-0.364	-0.74
136195000	-0.365	-0.42	-0.316	-0.364	-0.73
137227000	-0.365	-0.42	-0.32	-0.36	-0.73
138259000	-0.36	-0.42	-0.32	-0.364	-0.74
139291000	-0.365	-0.42	-0.324	-0.364	-0.74
140323000	-0.365	-0.415	-0.32	-0.364	-0.75
141355000	-0.365	-0.42	-0.324	-0.364	-0.73
142387000	-0.37	-0.415	-0.32	-0.364	-0.74
143419000	-0.375	-0.42	-0.324	-0.368	-0.75
144451000	-0.375	-0.42	-0.324	-0.364	-0.76
145483000	-0.37	-0.42	-0.32	-0.368	-0.75
146515000	-0.375	-0.42	-0.324	-0.364	-0.75
147547000	-0.38	-0.42	-0.324	-0.368	-0.76
148579000	-0.375	-0.42	-0.324	-0.368	-0.76
149611000	-0.38	-0.42	-0.324	-0.368	-0.75
150643000	-0.38	-0.415	-0.328	-0.372	-0.77
151676000	-0.385	-0.425	-0.328	-0.372	-0.76
152708000	-0.385	-0.425	-0.328	-0.372	-0.78
153740000	-0.385	-0.425	-0.328	-0.376	-0.79
154772000	-0.39	-0.42	-0.328	-0.372	-0.78
155804000	-0.39	-0.42	-0.328	-0.372	-0.79
156836000	-0.39	-0.425	-0.328	-0.372	-0.79
157868000	-0.395	-0.42	-0.332	-0.372	-0.79
158900000	-0.395	-0.425	-0.332	-0.372	-0.8
159932000	-0.4	-0.42	-0.332	-0.368	-0.79
160964000	-0.4	-0.42	-0.332	-0.376	-0.8
161996000	-0.4	-0.425	-0.336	-0.376	-0.8
163028000	-0.41	-0.42	-0.336	-0.38	-0.81
164060000	-0.41	-0.425	-0.336	-0.38	-0.82
165092000	-0.41	-0.42	-0.336	-0.38	-0.82
166124000	-0.415	-0.43	-0.34	-0.38	-0.83
167156000	-0.415	-0.43	-0.336	-0.384	-0.83
168188000	-0.425	-0.425	-0.336	-0.384	-0.84
169220000	-0.425	-0.425	-0.34	-0.38	-0.84
170252000	-0.425	-0.43	-0.34	-0.384	-0.84
171284000	-0.43	-0.43	-0.348	-0.384	-0.86
172316000	-0.435	-0.43	-0.34	-0.384	-0.85
173348000	-0.435	-0.43	-0.344	-0.388	-0.86
174380000	-0.44	-0.43	-0.344	-0.392	-0.88
175412000	-0.44	-0.425	-0.348	-0.388	-0.88
176444000	-0.45	-0.43	-0.352	-0.388	-0.89
177476000	-0.45	-0.435	-0.352	-0.392	-0.89
178508000	-0.455	-0.43	-0.352	-0.392	-0.89
179540000	-0.46	-0.43	-0.356	-0.392	-0.91
180572000	-0.46	-0.435	-0.352	-0.392	-0.91
181604000	-0.47	-0.44	-0.356	-0.396	-0.92
182636000	-0.47	-0.44	-0.36	-0.4	-0.92
183668000	-0.475	-0.445	-0.364	-0.4	-0.94
184700000	-0.48	-0.44	-0.364	-0.396	-0.95
185732000	-0.485	-0.445	-0.368	-0.4	-0.95
186764000	-0.49	-0.445	-0.364	-0.404	-0.97
187796000	-0.495	-0.45	-0.368	-0.404	-0.97
188828000	-0.5	-0.455	-0.376	-0.408	-0.98
189860000	-0.505	-0.45	-0.376	-0.412	-0.99
190892000	-0.51	-0.45	-0.38	-0.408	-1
191924000	-0.515	-0.46	-0.38	-0.412	-1.01
192956000	-0.52	-0.465	-0.384	-0.412	-1.02
193988000	-0.525	-0.465	-0.388	-0.412	-1.03
195021000	-0.53	-0.465	-0.388	-0.42	-1.04
196053000	-0.54	-0.475	-0.388	-0.416	-1.05
197085000	-0.545	-0.475	-0.396	-0.424	-1.06
198117000	-0.55	-0.475	-0.404	-0.424	-1.08
199149000	-0.56	-0.475	-0.404	-0.424	-1.09
200181000	-0.56	-0.48	-0.408	-0.428	-1.1
201213000	-0.57	-0.49	-0.412	-0.432	-1.11
202245000	-0.575	-0.49	-0.416	-0.436	-1.13
203277000	-0.585	-0.5	-0.416	-0.44	-1.15
204309000	-0.59	-0.5	-0.424	-0.436	-1.15
205341000	-0.6	-0.505	-0.424	-0.444	-1.17
206373000	-0.605	-0.505	-0.432	-0.448	-1.18
207405000	-0.61	-0.51	-0.436	-0.452	-1.2
208437000	-0.62	-0.515	-0.444	-0.456	-1.21
209469000	-0.63	-0.52	-0.448	-0.452	-1.22
210501000	-0.635	-0.525	-0.448	-0.468	-1.24
211533000	-0.645	-0.53	-0.456	-0.464	-1.26
212565000	-0.655	-0.53	-0.46	-0.468	-1.28
213597000	-0.66	-0.545	-0.464	-0.472	-1.3
214629000	-0.67	-0.55	-0.472	-0.476	-1.31
215661000	-0.685	-0.55	-0.476	-0.484	-1.33
216693000	-0.69	-0.56	-0.484	-0.484	-1.35
217725000	-0.7	-0.565	-0.488	-0.488	-1.37
218757000	-0.71	-0.57	-0.496	-0.496	-1.39
219789000	-0.72	-0.575	-0.5	-0.496	-1.41
220821000	-0.73	-0.58	-0.504	-0.508	-1.43
221853000	-0.74	-0.59	-0.512	-0.512	-1.45
222885000	-0.75	-0.6	-0.52	-0.516	-1.48
223917000	-0.765	-0.61	-0.528	-0.524	-1.5
224949000	-0.775	-0.615	-0.536	-0.528	-1.52
225981000	-0.79	-0.625	-0.54	-0.536	-1.54
227013000	-0.8	-0.635	-0.548	-0.54	-1.57
228045000	-0.815	-0.64	-0.56	-0.552	-1.6
229077000	-0.825	-0.645	-0.568	-0.556	-1.62
230109000	-0.84	-0.66	-0.576	-0.564	-1.64
231141000	-0.85	-0.665	-0.584	-0.572	-1.67
232173000	-0.865	-0.68	-0.592	-0.58	-1.7
233205000	-0.88	-0.685	-0.604	-0.592	-1.72
234237000	-0.895	-0.7	-0.612	-0.596	-1.75
235269000	-0.91	-0.705	-0.62	-0.604	-1.78
236301000	-0.925	-0.725	-0.632	-0.62	-1.81
237333000	-0.945	-0.73	-0.644	-0.628	-1.85
238366000	-0.955	-0.745	-0.656	-0.64	-1.88
239398000	-0.975	-0.755	-0.668	-0.644	-1.92
240430000	-0.99	-0.77	-0.676	-0.66	-1.94
241462000	-1.01	-0.785	-0.688	-0.672	-1.99
242494000	-1.025	-0.8	-0.7	-0.676	-2.01
243526000	-1.045	-0.81	-0.716	-0.696	-2.06
244558000	-1.065	-0.825	-0.724	-0.704	-2.09
245590000	-1.085	-0.84	-0.736	-0.72	-2.13
246622000	-1.105	-0.86	-0.756	-0.732	-2.18
247654000	-1.125	-0.875	-0.768	-0.748	-2.22
248686000	-1.15	-0.89	-0.78	-0.764	-2.26
249718000	-1.165	-0.91	-0.796	-0.772	-2.3
250750000	-1.19	-0.93	-0.812	-0.792	-2.35
251782000	-1.21	-0.95	-0.832	-0.808	-2.39
252814000	-1.235	-0.97	-0.848	-0.824	-2.44
253846000	-1.265	-0.985	-0.864	-0.844	-2.5
254878000	-1.285	-1.005	-0.884	-0.86	-2.54
255910000	-1.31	-1.025	-0.904	-0.88	-2.59
256942000	-1.34	-1.045	-0.92	-0.9	-2.65
257974000	-1.37	-1.075	-0.94	-0.92	-2.7
259006000	-1.395	-1.095	-0.96	-0.94	-2.75
260038000	-1.425	-1.12	-0.98	-0.96	-2.82
261070000	-1.455	-1.145	-1.004	-0.984	-2.88
262102000	-1.48	-1.175	-1.024	-1.004	-2.94
263134000	-1.51	-1.2	-1.048	-1.028	-2.99
264166000	-1.555	-1.225	-1.068	-1.056	-3.06
265198000	-1.58	-1.26	-1.096	-1.08	-3.14
266230000	-1.615	-1.29	-1.12	-1.108	-3.2
267262000	-1.655	-1.32	-1.144	-1.14	-3.27
268294000	-1.7	-1.355	-1.172	-1.16	-3.34
269326000	-1.735	-1.385	-1.2	-1.196	-3.42
270358000	-1.765	-1.42	-1.232	-1.224	-3.5
271390000	-1.795	-1.46	-1.26	-1.256	-3.59
272422000	-1.85	-1.495	-1.288	-1.292	-3.66
273454000	-1.89	-1.53	-1.32	-1.32	-3.74
274486000	-1.93	-1.57	-1.352	-1.356	-3.83
275518000	-1.98	-1.62	-1.38	-1.392	-3.93
276550000	-2.025	-1.66	-1.42	-1.432	-4.01
277582000	-2.075	-1.7	-1.452	-1.468	-4.11
278614000	-2.12	-1.745	-1.484	-1.512	-4.2
279646000	-2.17	-1.79	-1.524	-1.552	-4.32
280679000	-2.22	-1.84	-1.564	-1.592	-4.41
281711000	-2.28	-1.89	-1.6	-1.636	-4.5
282743000	-2.335	-1.945	-1.64	-1.68	-4.59
283775000	-2.385	-2	-1.676	-1.724	-4.71
284807000	-2.445	-2.05	-1.716	-1.768	-4.84
285839000	-2.505	-2.11	-1.76	-1.824	-4.95
286871000	-2.56	-2.165	-1.804	-1.868	-5.05
287903000	-2.62	-2.22	-1.844	-1.916	-5.18
288935000	-2.68	-2.28	-1.896	-1.968	-5.29
289967000	-2.75	-2.345	-1.94	-2.016	-5.42
290999000	-2.805	-2.405	-1.984	-2.072	-5.55
292031000	-2.87	-2.47	-2.032	-2.12	-5.66
293063000	-2.935	-2.535	-2.08	-2.172	-5.78
294095000	-3	-2.6	-2.124	-2.224	-5.9
295127000	-3.075	-2.665	-2.168	-2.28	-6.03
296159000	-3.135	-2.735	-2.216	-2.324	-6.15
297191000	-3.205	-2.805	-2.264	-2.376	-6.27
298223000	-3.275	-2.865	-2.308	-2.424	-6.4
299255000	-3.34	-2.935	-2.36	-2.472	-6.51
300287000	-3.41	-2.995	-2.404	-2.516	-6.64
301319000	-3.465	-3.06	-2.448	-2.56	-6.76
302351000	-3.53	-3.125	-2.496	-2.596	-6.86
303383000	-3.595	-3.18	-2.536	-2.644	-6.98
304415000	-3.645	-3.245	-2.572	-2.672	-7.07
305447000	-3.705	-3.3	-2.612	-2.704	-7.19
306479000	-3.76	-3.355	-2.652	-2.736	-7.28
307511000	-3.815	-3.395	-2.688	-2.752	-7.35
308543000	-3.855	-3.445	-2.72	-2.776	-7.43
309575000	-3.91	-3.48	-2.748	-2.796	-7.48
310607000	-3.935	-3.515	-2.772	-2.804	-7.56
311639000	-3.97	-3.545	-2.796	-2.808	-7.59
312671000	-4	-3.55	-2.812	-2.808	-7.63
313703000	-4.015	-3.585	-2.828	-2.804	-7.66
314735000	-4.045	-3.59	-2.84	-2.792	-7.69
315767000	-4.055	-3.59	-2.844	-2.776	-7.69
316799000	-4.06	-3.58	-2.852	-2.76	-7.7
317831000	-4.06	-3.575	-2.844	-2.732	-7.68
318863000	-4.06	-3.555	-2.848	-2.712	-7.68
319895000	-4.045	-3.535	-2.84	-2.684	-7.62
320927000	-4.025	-3.51	-2.824	-2.652	-7.59
321959000	-4.005	-3.475	-2.808	-2.612	-7.56
322991000	-3.975	-3.435	-2.788	-2.58	-7.48
324024000	-3.95	-3.4	-2.764	-2.54	-7.44
325056000	-3.9	-3.35	-2.736	-2.492	-7.33
326088000	-3.865	-3.295	-2.716	-2.452	-7.27
327120000	-3.82	-3.255	-2.68	-2.408	-7.18
328152000	-3.775	-3.205	-2.648	-2.364	-7.11
329184000	-3.73	-3.14	-2.612	-2.316	-7
330216000	-3.675	-3.09	-2.576	-2.272	-6.9
331248000	-3.625	-3.015	-2.54	-2.224	-6.79
332280000	-3.58	-2.97	-2.504	-2.18	-6.7
333312000	-3.52	-2.91	-2.468	-2.136	-6.57
334344000	-3.46	-2.85	-2.424	-2.092	-6.48
335376000	-3.405	-2.79	-2.384	-2.044	-6.38
336408000	-3.34	-2.73	-2.336	-2	-6.24
337440000	-3.28	-2.675	-2.304	-1.956	-6.16
338472000	-3.225	-2.615	-2.26	-1.912	-6.04
339504000	-3.16	-2.56	-2.22	-1.876	-5.95
340536000	-3.105	-2.51	-2.176	-1.828	-5.85
341568000	-3.045	-2.45	-2.136	-1.792	-5.73
342600000	-2.99	-2.4	-2.096	-1.756	-5.64
343632000	-2.93	-2.345	-2.056	-1.716	-5.53
344664000	-2.885	-2.295	-2.016	-1.676	-5.41
345696000	-2.83	-2.25	-1.98	-1.644	-5.32
346728000	-2.77	-2.2	-1.94	-1.612	-5.21
347760000	-2.72	-2.15	-1.904	-1.576	-5.12
348792000	-2.67	-2.1	-1.868	-1.544	-5.01
349824000	-2.61	-2.06	-1.832	-1.512	-4.93
350856000	-2.57	-2.015	-1.796	-1.48	-4.85
351888000	-2.52	-1.97	-1.76	-1.452	-4.75
352920000	-2.475	-1.93	-1.728	-1.424	-4.67
353952000	-2.43	-1.895	-1.696	-1.396	-4.57
354984000	-2.38	-1.855	-1.664	-1.368	-4.49
356016000	-2.34	-1.815	-1.632	-1.34	-4.42
357048000	-2.295	-1.785	-1.604	-1.316	-4.35
358080000	-2.255	-1.75	-1.568	-1.292	-4.27
359112000	-2.21	-1.715	-1.544	-1.268	-4.19
360144000	-2.17	-1.68	-1.52	-1.244	-4.11
361176000	-2.135	-1.655	-1.488	-1.22	-4.05
362208000	-2.09	-1.62	-1.464	-1.2	-3.97
363240000	-2.065	-1.595	-1.436	-1.18	-3.91
364272000	-2.035	-1.565	-1.412	-1.156	-3.84
365304000	-1.99	-1.535	-1.388	-1.144	-3.78
366336000	-1.965	-1.515	-1.364	-1.12	-3.72
367369000	-1.93	-1.485	-1.34	-1.104	-3.66
368401000	-1.895	-1.46	-1.32	-1.084	-3.61
369433000	-1.865	-1.435	-1.296	-1.068	-3.54
370465000	-1.83	-1.415	-1.276	-1.052	-3.49
371497000	-1.805	-1.39	-1.256	-1.036	-3.43
372529000	-1.775	-1.37	-1.236	-1.024	-3.38
373561000	-1.745	-1.345	-1.216	-1.004	-3.32
374593000	-1.72	-1.33	-1.2	-0.988	-3.29
375625000	-1.7	-1.31	-1.176	-0.972	-3.24
376657000	-1.675	-1.29	-1.164	-0.964	-3.19
377689000	-1.65	-1.27	-1.144	-0.952	-3.15
378721000	-1.62	-1.255	-1.128	-0.936	-3.11
379753000	-1.6	-1.235	-1.116	-0.924	-3.06
380785000	-1.575	-1.22	-1.096	-0.912	-3.02
381817000	-1.555	-1.205	-1.084	-0.9	-2.98
382849000	-1.535	-1.185	-1.068	-0.888	-2.93
383881000	-1.515	-1.175	-1.056	-0.876	-2.88
384913000	-1.495	-1.15	-1.04	-0.868	-2.85
385945000	-1.475	-1.14	-1.024	-0.856	-2.82
386977000	-1.455	-1.125	-1.016	-0.848	-2.79
388009000	-1.43	-1.115	-0.996	-0.84	-2.76
389041000	-1.415	-1.105	-0.988	-0.832	-2.7
390073000	-1.4	-1.09	-0.972	-0.82	-2.68
391105000	-1.385	-1.08	-0.964	-0.812	-2.66
392137000	-1.37	-1.065	-0.948	-0.804	-2.62
393169000	-1.35	-1.055	-0.94	-0.792	-2.59
394201000	-1.33	-1.045	-0.932	-0.788	-2.56
395233000	-1.32	-1.03	-0.92	-0.78	-2.54
396265000	-1.305	-1.02	-0.912	-0.772	-2.5
397297000	-1.29	-1.01	-0.9	-0.76	-2.47
398329000	-1.265	-0.995	-0.892	-0.756	-2.45
399361000	-1.265	-0.995	-0.88	-0.752	-2.42
400393000	-1.25	-0.975	-0.868	-0.74	-2.39
401425000	-1.225	-0.97	-0.86	-0.74	-2.37
402457000	-1.22	-0.96	-0.852	-0.732	-2.36
403489000	-1.205	-0.95	-0.844	-0.724	-2.32
404521000	-1.195	-0.955	-0.836	-0.716	-2.29
405553000	-1.185	-0.94	-0.824	-0.712	-2.28
406585000	-1.165	-0.935	-0.82	-0.704	-2.26
407617000	-1.16	-0.93	-0.812	-0.7	-2.24
408649000	-1.145	-0.915	-0.804	-0.696	-2.21
409682000	-1.13	-0.91	-0.804	-0.688	-2.18
410714000	-1.12	-0.9	-0.792	-0.684	-2.19
411746000	-1.11	-0.895	-0.788	-0.68	-2.15
412778000	-1.1	-0.885	-0.78	-0.672	-2.13
413810000	-1.09	-0.88	-0.768	-0.668	-2.11
414842000	-1.08	-0.875	-0.764	-0.664	-2.09
415874000	-1.07	-0.87	-0.76	-0.66	-2.07
416906000	-1.065	-0.865	-0.752	-0.656	-2.07
417938000	-1.05	-0.855	-0.74	-0.648	-2.03
418970000	-1.045	-0.845	-0.744	-0.648	-2.03
420002000	-1.035	-0.85	-0.736	-0.64	-2
421034000	-1.025	-0.835	-0.728	-0.64	-1.99
422066000	-1.015	-0.825	-0.724	-0.636	-1.97
423098000	-1.01	-0.835	-0.716	-0.632	-1.95
424130000	-1	-0.825	-0.708	-0.628	-1.94
425162000	-0.99	-0.815	-0.712	-0.624	-1.92
426194000	-0.985	-0.815	-0.7	-0.62	-1.91
427226000	-0.975	-0.815	-0.696	-0.62	-1.9
428258000	-0.97	-0.805	-0.696	-0.616	-1.89
429290000	-0.96	-0.795	-0.692	-0.608	-1.87
430322000	-0.955	-0.79	-0.684	-0.608	-1.86
431354000	-0.95	-0.785	-0.684	-0.604	-1.84
432386000	-0.94	-0.78	-0.676	-0.6	-1.83
433418000	-0.93	-0.775	-0.672	-0.6	-1.81
434450000	-0.925	-0.775	-0.664	-0.592	-1.8
435482000	-0.92	-0.78	-0.664	-0.592	-1.79
436514000	-0.91	-0.77	-0.66	-0.588	-1.77
437546000	-0.9	-0.765	-0.652	-0.588	-1.76
438578000	-0.9	-0.76	-0.652	-0.584	-1.75
439610000	-0.89	-0.755	-0.648	-0.58	-1.74
440642000	-0.885	-0.755	-0.644	-0.576	-1.73
441674000	-0.875	-0.745	-0.64	-0.576	-1.72
442706000	-0.87	-0.745	-0.628	-0.576	-1.71
443738000	-0.865	-0.74	-0.632	-0.572	-1.7
444770000	-0.86	-0.735	-0.628	-0.568	-1.68
445802000	-0.855	-0.735	-0.624	-0.564	-1.67
446834000	-0.85	-0.73	-0.62	-0.564	-1.67
447866000	-0.845	-0.725	-0.62	-0.56	-1.65
448898000	-0.84	-0.72	-0.616	-0.564	-1.64
449930000	-0.83	-0.725	-0.612	-0.564	-1.64
450962000	-0.83	-0.72	-0.608	-0.56	-1.63
451994000	-0.825	-0.715	-0.608	-0.56	-1.62
453027000	-0.815	-0.71	-0.604	-0.552	-1.6
454059000	-0.81	-0.71	-0.6	-0.552	-1.59
455091000	-0.81	-0.705	-0.596	-0.552	-1.58
456123000	-0.8	-0.705	-0.596	-0.548	-1.58
457155000	-0.8	-0.7	-0.596	-0.54	-1.57
458187000	-0.79	-0.695	-0.588	-0.548	-1.56
459219000	-0.79	-0.7	-0.588	-0.54	-1.55
460251000	-0.78	-0.69	-0.584	-0.54	-1.54
461283000	-0.775	-0.69	-0.584	-0.536	-1.53
462315000	-0.775	-0.69	-0.58	-0.54	-1.53
463347000	-0.77	-0.69	-0.572	-0.536	-1.52
464379000	-0.765	-0.685	-0.576	-0.536	-1.51
465411000	-0.76	-0.68	-0.572	-0.532	-1.49
466443000	-0.75	-0.675	-0.572	-0.524	-1.49
467475000	-0.755	-0.675	-0.568	-0.528	-1.49
468507000	-0.75	-0.675	-0.564	-0.532	-1.48
469539000	-0.745	-0.67	-0.564	-0.528	-1.47
470571000	-0.74	-0.66	-0.56	-0.528	-1.47
471603000	-0.74	-0.66	-0.56	-0.528	-1.45
472635000	-0.73	-0.66	-0.556	-0.524	-1.44
473667000	-0.725	-0.665	-0.552	-0.52	-1.44
474699000	-0.725	-0.655	-0.548	-0.52	-1.44
475731000	-0.72	-0.655	-0.544	-0.52	-1.43
476763000	-0.72	-0.655	-0.544	-0.516	-1.42
477795000	-0.71	-0.65	-0.544	-0.516	-1.4
478827000	-0.705	-0.655	-0.544	-0.512	-1.4
479859000	-0.705	-0.64	-0.54	-0.516	-1.39
480891000	-0.7	-0.645	-0.54	-0.512	-1.39
481923000	-0.695	-0.64	-0.54	-0.508	-1.37
482955000	-0.69	-0.635	-0.532	-0.508	-1.38
483987000	-0.69	-0.64	-0.532	-0.512	-1.36
485019000	-0.68	-0.635	-0.532	-0.504	-1.36
486051000	-0.685	-0.63	-0.528	-0.504	-1.36
487083000	-0.68	-0.63	-0.524	-0.5	-1.35
488115000	-0.67	-0.625	-0.524	-0.504	-1.34
489147000	-0.66	-0.625	-0.52	-0.5	-1.33
490179000	-0.665	-0.625	-0.516	-0.496	-1.34
491211000	-0.665	-0.62	-0.516	-0.5	-1.32
492243000	-0.66	-0.62	-0.516	-0.496	-1.31
493275000	-0.655	-0.61	-0.512	-0.496	-1.31
494307000	-0.655	-0.615	-0.508	-0.5	-1.3
495339000	-0.645	-0.615	-0.512	-0.492	-1.3
496372000	-0.645	-0.615	-0.504	-0.496	-1.28
497404000	-0.64	-0.61	-0.508	-0.496	-1.28
498436000	-0.635	-0.61	-0.504	-0.488	-1.28
499468000	-0.635	-0.61	-0.5	-0.492	-1.26
500500000	-0.63	-0.61	-0.504	-0.488	-1.25

## Sheet: Figure 3b
	Deformation cycle	Fres (MHz)
Bending	10	312.56
	20	315.23
	30	315.23
	40	322.43
	50	318.43
Twisting	60	309.34
	70	317
	80	319.23
	90	316.54
	100	323.26

## Sheet: Figure 3c
Frequency(Hz)	Return loss (db)	Return loss (db)	Return loss (db)
1000000	0	-0.225	-0.153
2854668	0	-0.171	-0.162
4709336	0	-0.171	-0.153
6564004	0	-0.18	-0.162
8418672	0	-0.18	-0.171
10273300	0	-0.189	-0.18
12128000	0	-0.198	-0.18
13982700	0	-0.198	-0.18
15837300	0	-0.198	-0.18
17692000	0	-0.198	-0.189
19546700	0	-0.207	-0.189
21401300	0	-0.207	-0.189
23256000	0	-0.198	-0.189
25110700	0	-0.207	-0.189
26965400	0	-0.198	-0.189
28820000	0	-0.207	-0.189
30674700	0	-0.207	-0.198
32529400	0	-0.207	-0.207
34384000	0	-0.216	-0.198
36238700	0	-0.216	-0.207
38093400	0	-0.225	-0.216
39948000	0	-0.234	-0.216
41802700	0	-0.225	-0.216
43657400	0	-0.234	-0.225
45512000	0	-0.234	-0.225
47366700	0	-0.234	-0.225
49221400	0	-0.243	-0.234
51076000	-0.01	-0.243	-0.234
52930700	-0.01	-0.243	-0.234
54785400	-0.01	-0.252	-0.234
56640000	-0.02	-0.252	-0.243
58494700	-0.02	-0.261	-0.252
60349400	-0.03	-0.261	-0.252
62204000	-0.04	-0.27	-0.261
64058700	-0.04	-0.27	-0.261
65913400	-0.04	-0.27	-0.261
67768000	-0.05	-0.279	-0.27
69622700	-0.06	-0.288	-0.279
71477400	-0.05	-0.288	-0.27
73332100	-0.06	-0.297	-0.279
75186700	-0.06	-0.297	-0.288
77041400	-0.06	-0.297	-0.288
78896100	-0.06	-0.306	-0.297
80750700	-0.07	-0.315	-0.297
82605400	-0.06	-0.324	-0.306
84460100	-0.07	-0.324	-0.315
86314700	-0.07	-0.333	-0.315
88169400	-0.07	-0.342	-0.324
90024100	-0.08	-0.342	-0.333
91878700	-0.07	-0.351	-0.342
93733400	-0.07	-0.351	-0.333
95588100	-0.07	-0.351	-0.342
97442700	-0.07	-0.369	-0.351
99297400	-0.07	-0.369	-0.36
101152000	-0.06	-0.378	-0.36
103007000	-0.06	-0.378	-0.36
104861000	-0.05	-0.378	-0.36
106716000	-0.05	-0.387	-0.369
108571000	-0.04	-0.387	-0.369
110425000	-0.05	-0.396	-0.378
112280000	-0.03	-0.396	-0.378
114135000	-0.03	-0.405	-0.387
115989000	-0.02	-0.414	-0.387
117844000	-0.01	-0.414	-0.387
119699000	-0.01	-0.423	-0.387
121553000	-0.03	-0.423	-0.396
123408000	-0.04	-0.423	-0.396
125263000	-0.05	-0.432	-0.396
127117000	-0.07	-0.432	-0.396
128972000	-0.09	-0.432	-0.396
130827000	-0.12	-0.441	-0.405
132681000	-0.13	-0.441	-0.396
134536000	-0.15	-0.441	-0.405
136391000	-0.17	-0.45	-0.405
138245000	-0.19	-0.45	-0.405
140100000	-0.21	-0.45	-0.414
141955000	-0.23	-0.459	-0.405
143809000	-0.25	-0.468	-0.414
145664000	-0.28	-0.468	-0.405
147519000	-0.31	-0.477	-0.414
149373000	-0.34	-0.477	-0.423
151228000	-0.36	-0.477	-0.405
153083000	-0.39	-0.486	-0.414
154937000	-0.43	-0.477	-0.414
156792000	-0.46	-0.486	-0.414
158647000	-0.5	-0.486	-0.423
160501000	-0.54	-0.477	-0.423
162356000	-0.59	-0.477	-0.423
164211000	-0.61	-0.477	-0.423
166065000	-0.66	-0.486	-0.423
167920000	-0.7	-0.495	-0.423
169775000	-0.75	-0.486	-0.423
171629000	-0.79	-0.486	-0.423
173484000	-0.85	-0.486	-0.423
175339000	-0.9	-0.486	-0.423
177193000	-0.96	-0.495	-0.432
179048000	-1.02	-0.495	-0.423
180903000	-1.09	-0.495	-0.423
182757000	-1.15	-0.495	-0.423
184612000	-1.23	-0.495	-0.432
186467000	-1.3	-0.504	-0.432
188321000	-1.39	-0.504	-0.432
190176000	-1.47	-0.504	-0.432
192031000	-1.57	-0.513	-0.432
193885000	-1.67	-0.513	-0.432
195740000	-1.76	-0.513	-0.432
197595000	-1.89	-0.522	-0.432
199449000	-1.99	-0.522	-0.432
201304000	-2.12	-0.522	-0.432
203159000	-2.25	-0.522	-0.432
205013000	-2.38	-0.522	-0.432
206868000	-2.52	-0.531	-0.441
208723000	-2.67	-0.54	-0.432
210577000	-2.82	-0.531	-0.441
212432000	-2.97	-0.54	-0.441
214287000	-3.14	-0.531	-0.432
216141000	-3.31	-0.54	-0.432
217996000	-3.47	-0.54	-0.432
219851000	-3.64	-0.54	-0.432
221705000	-3.81	-0.549	-0.432
223560000	-3.96	-0.549	-0.432
225415000	-4.11	-0.558	-0.441
227269000	-4.25	-0.567	-0.432
229124000	-4.36	-0.567	-0.432
230979000	-4.48	-0.567	-0.441
232834000	-4.56	-0.567	-0.441
234688000	-4.62	-0.576	-0.441
236543000	-4.65	-0.585	-0.441
238398000	-4.67	-0.594	-0.441
240252000	-4.66	-0.612	-0.441
242107000	-4.62	-0.603	-0.441
243962000	-4.55	-0.621	-0.441
245816000	-4.47	-0.621	-0.45
247671000	-4.37	-0.63	-0.45
249526000	-4.25	-0.639	-0.45
251380000	-4.13	-0.648	-0.45
253235000	-4	-0.666	-0.45
255090000	-3.85	-0.675	-0.45
256944000	-3.71	-0.684	-0.45
258799000	-3.57	-0.702	-0.441
260654000	-3.41	-0.702	-0.45
262508000	-3.27	-0.72	-0.459
264363000	-3.13	-0.729	-0.459
266218000	-3	-0.747	-0.45
268072000	-2.87	-0.765	-0.459
269927000	-2.73	-0.783	-0.45
271782000	-2.61	-0.801	-0.459
273636000	-2.5	-0.819	-0.45
275491000	-2.38	-0.837	-0.459
277346000	-2.28	-0.864	-0.45
279200000	-2.18	-0.873	-0.459
281055000	-2.09	-0.918	-0.459
282910000	-1.99	-0.927	-0.459
284764000	-1.9	-0.954	-0.459
286619000	-1.83	-0.99	-0.468
288474000	-1.75	-1.008	-0.468
290328000	-1.67	-1.035	-0.468
292183000	-1.6	-1.071	-0.477
294038000	-1.53	-1.107	-0.486
295892000	-1.47	-1.134	-0.477
297747000	-1.41	-1.17	-0.477
299602000	-1.36	-1.215	-0.477
301456000	-1.29	-1.26	-0.486
303311000	-1.24	-1.305	-0.486
305166000	-1.2	-1.341	-0.495
307020000	-1.15	-1.395	-0.495
308875000	-1.1	-1.449	-0.504
310730000	-1.06	-1.503	-0.504
312584000	-1.02	-1.566	-0.513
314439000	-0.98	-1.62	-0.513
316294000	-0.94	-1.692	-0.513
318148000	-0.91	-1.764	-0.522
320003000	-0.87	-1.836	-0.531
321858000	-0.85	-1.908	-0.531
323712000	-0.81	-1.998	-0.549
325567000	-0.77	-2.079	-0.558
327422000	-0.75	-2.16	-0.558
329276000	-0.73	-2.268	-0.567
331131000	-0.7	-2.367	-0.567
332986000	-0.67	-2.475	-0.585
334840000	-0.65	-2.583	-0.603
336695000	-0.62	-2.7	-0.594
338550000	-0.61	-2.826	-0.612
340404000	-0.58	-2.961	-0.63
342259000	-0.55	-3.096	-0.63
344114000	-0.53	-3.24	-0.639
345968000	-0.52	-3.384	-0.657
347823000	-0.49	-3.537	-0.675
349678000	-0.48	-3.69	-0.675
351532000	-0.47	-3.861	-0.693
353387000	-0.45	-4.014	-0.711
355242000	-0.43	-4.185	-0.72
357096000	-0.43	-4.347	-0.738
358951000	-0.41	-4.518	-0.747
360806000	-0.4	-4.662	-0.765
362660000	-0.39	-4.824	-0.783
364515000	-0.38	-4.968	-0.801
366370000	-0.36	-5.094	-0.828
368224000	-0.34	-5.211	-0.846
370079000	-0.35	-5.301	-0.864
371934000	-0.32	-5.382	-0.891
373788000	-0.32	-5.445	-0.909
375643000	-0.31	-5.472	-0.936
377498000	-0.3	-5.481	-0.963
379352000	-0.29	-5.463	-0.981
381207000	-0.28	-5.427	-1.008
383062000	-0.28	-5.373	-1.044
384916000	-0.27	-5.283	-1.071
386771000	-0.27	-5.193	-1.107
388626000	-0.26	-5.085	-1.134
390480000	-0.24	-4.968	-1.17
392335000	-0.25	-4.833	-1.206
394190000	-0.24	-4.689	-1.242
396044000	-0.24	-4.563	-1.278
397899000	-0.22	-4.419	-1.323
399754000	-0.22	-4.266	-1.368
401608000	-0.22	-4.131	-1.413
403463000	-0.22	-3.987	-1.458
405318000	-0.2	-3.861	-1.512
407172000	-0.2	-3.726	-1.566
409027000	-0.2	-3.591	-1.62
410882000	-0.19	-3.465	-1.674
412736000	-0.18	-3.339	-1.737
414591000	-0.18	-3.231	-1.8
416446000	-0.19	-3.123	-1.872
418300000	-0.19	-3.015	-1.944
420155000	-0.19	-2.916	-2.016
422010000	-0.18	-2.808	-2.088
423864000	-0.18	-2.727	-2.169
425719000	-0.18	-2.628	-2.259
427574000	-0.16	-2.556	-2.349
429428000	-0.15	-2.484	-2.448
431283000	-0.15	-2.394	-2.538
433138000	-0.15	-2.331	-2.646
434992000	-0.17	-2.268	-2.754
436847000	-0.14	-2.196	-2.862
438702000	-0.15	-2.151	-2.988
440556000	-0.16	-2.088	-3.114
442411000	-0.16	-2.043	-3.249
444266000	-0.16	-1.98	-3.384
446120000	-0.16	-1.935	-3.519
447975000	-0.16	-1.89	-3.663
449830000	-0.15	-1.836	-3.834
451684000	-0.15	-1.8	-3.987
453539000	-0.16	-1.773	-4.149
455394000	-0.15	-1.728	-4.311
457248000	-0.15	-1.701	-4.482
459103000	-0.16	-1.656	-4.671
460958000	-0.15	-1.629	-4.842
462812000	-0.15	-1.593	-5.004
464667000	-0.16	-1.566	-5.184
466522000	-0.15	-1.539	-5.346
468376000	-0.14	-1.512	-5.499
470231000	-0.15	-1.485	-5.67
472086000	-0.15	-1.467	-5.805
473940000	-0.15	-1.449	-5.931
475795000	-0.15	-1.413	-6.048
477650000	-0.14	-1.395	-6.147
479504000	-0.14	-1.368	-6.201
481359000	-0.14	-1.35	-6.264
483214000	-0.14	-1.332	-6.3
485068000	-0.14	-1.314	-6.3
486923000	-0.13	-1.305	-6.282
488778000	-0.13	-1.269	-6.246
490632000	-0.13	-1.269	-6.174
492487000	-0.13	-1.26	-6.102
494342000	-0.12	-1.242	-6.003
496196000	-0.13	-1.242	-5.895
498051000	-0.12	-1.215	-5.76
499906000	-0.13	-1.206	-5.616
501760000	-0.13	-1.188	-5.499
503615000	-0.13	-1.188	-5.337
505470000	-0.13	-1.161	-5.193
507324000	-0.13	-1.143	-5.04
509179000	-0.13	-1.134	-4.905
511034000	-0.13	-1.125	-4.761
512888000	-0.13	-1.116	-4.599
514743000	-0.13	-1.107	-4.464
516598000	-0.13	-1.098	-4.311
518452000	-0.13	-1.08	-4.194
520307000	-0.13	-1.071	-4.059
522162000	-0.13	-1.062	-3.924
524016000	-0.12	-1.062	-3.807
525871000	-0.13	-1.044	-3.69
527726000	-0.11	-1.044	-3.582
529580000	-0.13	-1.035	-3.474
531435000	-0.12	-1.035	-3.357
533290000	-0.13	-1.026	-3.276
535144000	-0.15	-1.017	-3.177
536999000	-0.13	-1.008	-3.087
538854000	-0.13	-0.999	-2.997
540708000	-0.13	-0.99	-2.916
542563000	-0.13	-0.999	-2.826
544418000	-0.14	-0.99	-2.763
546272000	-0.14	-0.972	-2.691
548127000	-0.13	-0.972	-2.628
549982000	-0.13	-0.954	-2.565
551836000	-0.12	-0.963	-2.511
553691000	-0.14	-0.954	-2.448
555546000	-0.14	-0.936	-2.394
557400000	-0.14	-0.945	-2.34
559255000	-0.13	-0.927	-2.277
561110000	-0.13	-0.927	-2.214
562964000	-0.14	-0.927	-2.178
564819000	-0.13	-0.918	-2.133
566674000	-0.12	-0.909	-2.088
568528000	-0.13	-0.9	-2.043
570383000	-0.13	-0.909	-2.007
572238000	-0.13	-0.882	-1.962
574092000	-0.1	-0.891	-1.926
575947000	-0.12	-0.873	-1.899
577802000	-0.12	-0.873	-1.863
579656000	-0.12	-0.873	-1.827
581511000	-0.12	-0.873	-1.8
583366000	-0.13	-0.864	-1.773
585220000	-0.12	-0.846	-1.737
587075000	-0.11	-0.846	-1.71
588930000	-0.12	-0.837	-1.683
590784000	-0.1	-0.846	-1.656
592639000	-0.1	-0.828	-1.629
594494000	-0.11	-0.828	-1.602
596348000	-0.09	-0.828	-1.584
598203000	-0.09	-0.81	-1.566
600058000	-0.08	-0.81	-1.539
601912000	-0.08	-0.801	-1.512
603767000	-0.08	-0.801	-1.503
605622000	-0.09	-0.792	-1.476
607476000	-0.11	-0.792	-1.458
609331000	-0.11	-0.792	-1.44
611186000	-0.11	-0.783	-1.422
613040000	-0.13	-0.783	-1.395
614895000	-0.13	-0.774	-1.377
616750000	-0.12	-0.756	-1.368
618604000	-0.14	-0.765	-1.35
620459000	-0.14	-0.765	-1.341
622314000	-0.13	-0.756	-1.323
624168000	-0.14	-0.756	-1.305
626023000	-0.11	-0.747	-1.287
627878000	-0.12	-0.747	-1.278
629732000	-0.11	-0.729	-1.251
631587000	-0.1	-0.729	-1.242
633442000	-0.1	-0.729	-1.233
635296000	-0.09	-0.72	-1.224
637151000	-0.1	-0.702	-1.206
639006000	-0.11	-0.702	-1.197
640860000	-0.14	-0.693	-1.179
642715000	-0.17	-0.684	-1.17
644570000	-0.2	-0.675	-1.161
646424000	-0.19	-0.684	-1.143
648279000	-0.19	-0.675	-1.134
650134000	-0.2	-0.666	-1.125
651988000	-0.19	-0.648	-1.116
653843000	-0.18	-0.657	-1.098
655698000	-0.17	-0.657	-1.089
657552000	-0.15	-0.657	-1.08
659407000	-0.15	-0.648	-1.071
661262000	-0.14	-0.648	-1.062
663116000	-0.14	-0.63	-1.044
664971000	-0.12	-0.621	-1.035
666826000	-0.12	-0.63	-1.035
668680000	-0.11	-0.612	-1.017
670535000	-0.11	-0.621	-1.008
672390000	-0.09	-0.621	-1.008
674244000	-0.09	-0.612	-0.999
676099000	-0.09	-0.603	-0.99
677954000	-0.09	-0.585	-0.981
679808000	-0.08	-0.594	-0.972
681663000	-0.08	-0.594	-0.963
683518000	-0.07	-0.594	-0.945
685372000	-0.08	-0.612	-0.945
687227000	-0.06	-0.594	-0.945
689082000	-0.06	-0.603	-0.918
690936000	-0.05	-0.612	-0.909
692791000	-0.05	-0.612	-0.9
694646000	-0.05	-0.594	-0.891
696501000	-0.04	-0.603	-0.873
698355000	-0.03	-0.621	-0.864
700210000	-0.03	-0.594	-0.864
702065000	-0.03	-0.594	-0.855
703919000	-0.02	-0.576	-0.846
705774000	-0.02	-0.585	-0.819
707629000	-0.01	-0.558	-0.837
709483000	0	-0.558	-0.828
711338000	0	-0.558	-0.819
713193000	-0.01	-0.558	-0.801
715047000	0	-0.549	-0.81
716902000	0	-0.558	-0.792
718757000	0	-0.585	-0.783
720611000	0	-0.612	-0.792
722466000	0	-0.63	-0.765
724321000	0	-0.63	-0.765
726175000	0	-0.639	-0.765
728030000	0	-0.648	-0.747
729885000	0	-0.639	-0.747
731739000	0	-0.639	-0.738
733594000	0	-0.621	-0.738
735449000	0	-0.621	-0.729
737303000	0	-0.63	-0.729
739158000	0	-0.612	-0.738
741013000	0	-0.603	-0.738
742867000	0	-0.603	-0.738
744722000	0	-0.603	-0.738
746577000	0	-0.585	-0.738
748431000	0	-0.585	-0.72
750286000	0	-0.576	-0.729
752141000	0	-0.585	-0.729
753995000	0	-0.576	-0.711
755850000	0	-0.576	-0.702
757705000	0	-0.576	-0.684
759559000	0	-0.558	-0.684
761414000	0	-0.567	-0.675
763269000	0	-0.567	-0.657
765123000	0	-0.558	-0.657
766978000	0	-0.558	-0.666
768833000	0	-0.558	-0.657
770687000	0	-0.558	-0.666
772542000	0	-0.558	-0.684
774397000	0	-0.558	-0.702
776251000	0	-0.558	-0.72
778106000	0	-0.549	-0.711
779961000	0	-0.549	-0.72
781815000	0	-0.558	-0.72
783670000	0	-0.549	-0.711
785525000	0	-0.558	-0.702
787379000	0	-0.549	-0.693
789234000	0	-0.558	-0.675
791089000	0	-0.549	-0.684
792943000	0	-0.549	-0.675
794798000	0	-0.549	-0.675
796653000	0	-0.549	-0.666
798507000	0	-0.549	-0.657
800362000	0	-0.549	-0.648
802217000	0	-0.549	-0.657
804071000	0	-0.558	-0.639
805926000	0	-0.549	-0.639
807781000	0	-0.549	-0.648
809635000	0	-0.549	-0.63
811490000	0	-0.54	-0.63
813345000	0	-0.549	-0.621
815199000	0	-0.549	-0.621
817054000	0	-0.549	-0.63
818909000	0	-0.549	-0.612
820763000	0	-0.549	-0.621
822618000	0	-0.549	-0.612
824473000	0	-0.558	-0.612
826327000	0	-0.549	-0.612
828182000	0	-0.558	-0.612
830037000	0	-0.558	-0.612
831891000	0	-0.558	-0.603
833746000	0	-0.558	-0.603
835601000	0	-0.558	-0.603
837455000	0	-0.567	-0.603
839310000	0	-0.54	-0.603
841165000	0	-0.558	-0.594
843019000	0	-0.558	-0.594
844874000	0	-0.558	-0.603
846729000	0	-0.549	-0.594
848583000	0	-0.567	-0.594
850438000	0	-0.558	-0.594
852293000	0	-0.558	-0.594
854147000	0	-0.576	-0.594
856002000	0	-0.576	-0.585
857857000	0	-0.576	-0.594
859711000	0	-0.567	-0.585
861566000	0	-0.567	-0.585
863421000	0	-0.567	-0.585
865275000	0	-0.567	-0.576
867130000	0	-0.567	-0.576
868985000	0	-0.594	-0.585
870839000	0	-0.576	-0.585
872694000	0	-0.585	-0.585
874549000	0	-0.558	-0.576
876403000	0	-0.594	-0.576
878258000	0	-0.585	-0.576
880113000	0	-0.585	-0.576
881967000	0	-0.585	-0.576
883822000	0	-0.585	-0.585
885677000	0	-0.585	-0.585
887531000	0	-0.585	-0.576
889386000	0	-0.585	-0.576
891241000	0	-0.585	-0.576
893095000	0	-0.585	-0.567
894950000	0	-0.585	-0.576
896805000	0	-0.585	-0.576
898659000	0	-0.585	-0.585
900514000	0	-0.585	-0.576

## Sheet: Figure 3d
		PAAM	DI	100f	100p	100n
			4.45	5.16	4.15	4.94
			5.89	4.4	5.44	5.56
			4.94	5.53	5.64	5.29
		Antibody	DI	100f	100p	100n
			3.62	4.03	4	5.56
			3.31	3.78	4.3	4.72
			3.46	3.62	3.75	5.72
		AuNPs-Ab	DI	100f	100p	100n
			4.1	7.04	8.1	13.72
			4.51	6.78	9.15	10.55
			5.81	7.63	9.67	14.31

## Sheet: Figure 3e
	SARS-CoV-2	C (pg/L)	sensor 1	sensor 2	sensor 3	Mean	STD
		7142.86	0.1324	0.10843	0.14174	0.12752	0.01718
		714.286	0.12755	0.10759	0.10882	0.11466	0.01118
		71.4286	0.09941	0.09931	0.10429	0.101	0.00285
		7.14286	0.08101	0.09149	0.09669	0.08973	0.00799
		0.71429	0.08171	0.08829	0.07998	0.08333	0.00438
		0.07143	0.07213	0.07981	0.08553	0.07916	0.00672
		0.00714	0.07779	0.07279	0.06436	0.07165	0.00679
		0.000714286	0.0658	0.07504	0.06746	0.06943	0.00492
		7.14286e-05	0.06793	0.05297	0.07298	0.06463	0.01041
		0	0.04102	0.04513	0.05807	0.04807	0.0089
	H1N1	C (pg/L)	sensor 1	sensor 2	sensor 3	Mean	STD
		7142.86	0.11813	0.13938	0.13188	0.12979	0.01078
		714.286	0.1287	0.12092	0.11874	0.12279	0.00523
		71.4286	0.11369	0.10466	0.11089	0.10975	0.00462
		7.14286	0.08983	0.11086	0.09131	0.09733	0.01174
		0.71429	0.08572	0.08129	0.09252	0.08651	0.00566
		0.07143	0.08129	0.08534	0.07729	0.08131	0.00403
		0.00714	0.06751	0.07126	0.07178	0.07018	0.00233
		0.000714286	0.06507	0.06324	0.05467	0.06099	0.00555
		7.14286e-05	0.03897	0.05505	0.05987	0.0513	0.01095
		7.14286e-06	0.02795	0.03192	0.03561	0.03183	0.00383
		0	0.02601	0.01305	0.01405	0.0177	0.00721
	RSV	C (pg/L)	sensor 1	sensor 2	sensor 3	Mean	STD
		0.000714286	3.34852	4.78768	4.74741	4.29454	0.81952
		0.00714	6.00046	5.1176	6.77672	5.96493	0.83013
		0.07143	7.73249	6.56493	6.33296	6.87679	0.75008
		0.71429	8.0102	7.62169	7.94509	7.85899	0.20808
		7.14286	7.41844	8.9031	8.9338	8.41845	0.86617
		71.4286	8.31455	9.59553	9.91257	9.27421	0.84608
		714.286	9.89933	11.0828	10.7873	10.5898	0.61593
		7142.86	11.6181	12.364	12.7512	12.2444	0.57594

## Sheet: Figure 3f
	Time (min)	71.4 fg/L	STD	714 fg/L	STD	71.4 pg/L	STD	NC	STD
	0	0	0	0	0	0	0	0	0
	1	2.89	0.643	3.59	0.862	3.71	0.6438	1.67	0.5613
	5	5.77	0.9213	5.94	0.9135	6.52	0.8136	3.35	0.6173
	10	7.66	0.634	8.85	1.13691	9.96	0.76245	4.87	0.6134
	20	10.76	1.235	11.69	0.83542	14.55	0.96743	6.89	1.1736
	30	12.07	1.1623	14.11	1.1624	17.6	1.1642	8.64	0.62137
	60	13.4	0.9762	15.98	0.84373	21.2	1.14753	9.51	0.97386
	90	14.89	0.8364	17.46	0.85413	23.25	1.0537	10.34	0.8914

## Sheet: Figure 3g
		T (°C)	sensor 1	sensor 2	sensor 3	Mean	STD
		25	357.275	356.511	346.316	353.367	6.11917
		30	354.177	348.043	339.801	347.341	7.21344
		35	344.882	331.112	333.286	336.427	7.40334
		40	326.295	328.289	323.515	326.033	2.39768
		45	313.777	319.452	318.528	317.252	3.0449

[truncated: 30 more sheets: Figure 3h, Figure 4c, Figure 4d, Figure 4e, Figure 4f, Figure 5, Fig S2, Fig S3, Fig S4, Fig S5, Fig S7, Fig S9, Fig S10, Fig S11, Fig S13, Fig S15, Fig S17, Fig S18, Fig S19, Fig S20 …]
